# Supplementary material for: The Influence of Alcohol Consumption, Depressive Symptoms and Sleep Duration on Cognition: Results from the China Health and Retirement Longitudinal Study
Source: Int J Environ Res Public Health. 2022 Oct 1;19(19):12574. doi: 10.3390/ijerph191912574 (PMC9566793; doi:10.3390/ijerph191912574)
Supplement: Supplementary file 1 [file ijerph-19-12574-s001.zip]

Archive with 1 entries (1 files):
- ijerph-1942794-supplementary.pdf
